# Supplementary material for: PML/RARa Interferes with NRF2 Transcriptional Activity Increasing the Sensitivity to Ascorbate of Acute Promyelocytic Leukemia Cells
Source: Cancers (Basel). 2019 Dec 30;12(1):95. doi: 10.3390/cancers12010095 (PMC7016898; doi:10.3390/cancers12010095)
Supplement: Supplementary file 1 [file cancers-12-00095-s001.zip]

Archive with 2 entries (2 files):
- supplementary files/supplementary tables.docx
- supplementary files/WB.zip
